# Supplementary material for: Defining A Liquid Biopsy Profile of Circulating Tumor Cells and Oncosomes in Metastatic Colorectal Cancer for Clinical Utility
Source: Cancers (Basel). 2022 Oct 6;14(19):4891. doi: 10.3390/cancers14194891 (PMC9563925; doi:10.3390/cancers14194891)
Supplement: Supplementary file 1 [file cancers-14-04891-s001.zip]

Archive with 1 entries (1 files):
- cancers-1936115-supplementary.pdf
